# Supplementary material for: Thermal resistance and high-performance microwave decontamination assessment of Bacillus endospores isolated from food-grade herbal extracts
Source: PLoS One. 2021 Dec 28;16(12):e0261988. doi: 10.1371/journal.pone.0261988 (PMC8714112; doi:10.1371/journal.pone.0261988)
Supplement: S1 Data — (XLSX) [file pone.0261988.s001.xlsx]

## Sheet: EXPERIMENTS
Table2: Partial 16S rRNA sequencing of LAB strains and determination of their taxonomy.
Strain ID	E-value	Identity (%)	Species (16S rRNA gene analysis)	Accession number
C5	0	99.22	Bacillus subtilis	MN865860
M1	0	99.8	Bacillus zhangzhouensis	MN865862
T2	0	97.48	Bacillus pumilus	MN865861
	Sporulation enumeration using heat treatment
B. zhangzhouensis M1	6500000000	6800000000	6400000000		B. zhangzhouensis M1	9.81291	9.83251	9.80618
B. pumilus T2	7000000000	7400000000	7300000000		B. pumilus T2	9.8451	9.86923	9.86332
B. subtilis C5	1170000000	1500000000	1100000000		B. subtilis C5	9.06819	9.17609	9.04139
		100 °C								100 °C
		Product of Tilia								Product of Centella
	Initial numbers								Initial numbers
		Bacillus subtilis	Bacillus pumilus	Bacillus zhangzhouensis	Mix of all bacteria					Bacillus subtilis	Bacillus pumilus	Bacillus zhangzhouensis	Mix of all bacteria
		15000	8100	16000	20000					15000	8100	16000	20000
		12000	7600	17900	11800					12000	7600	17900	11800
		14000	6000	17200	14000					14000	6000	17200	14000
	MEAN	13666.7	7233.33	17033.3	15266.7				MEAN	13666.7	7233.33	17033.3	15266.7
	LOG10	4.17609	3.90849	4.20412	4.30103				LOG10	4.17609	3.90849	4.20412	4.30103
		4.07918	3.88081	4.25285	4.07188					4.07918	3.88081	4.25285	4.07188
		4.14613	3.77815	4.23553	4.14613					4.14613	3.77815	4.23553	4.14613
	MEAN LOG10	4.1338	3.85582	4.23083	4.17301				MEAN LOG10	4.1338	3.85582	4.23083	4.17301
		Product of Tilia								Product of Centella
	After 10 mins								After 10 mins
		Bacillus subtilis	Bacillus pumilus	Bacillus zhangzhouensis	Mix of all bacteria					Bacillus subtilis	Bacillus pumilus	Bacillus zhangzhouensis	Mix of all bacteria
		0	0	200	0					0	0	0	0
		0	0	250	0					0	0	0	0
		0	0	210	0					0	0	0	0
	MEAN	0	0	220	0				MEAN	0	0	0	0
	LOG10	0	0	2.30103	0				LOG10	0	0	0	0
		0	0	2.39794	0					0	0	0	0
		0	0	2.32222	0					0	0	0	0
	MEAN LOG10	0	0	2.3404	0				MEAN LOG10	0	0	0	0
		Product of Tilia								Product of Centella
	After 5 mins								After 5 mins
		Bacillus subtilis	Bacillus pumilus	Bacillus zhangzhouensis	Mix of all bacteria					Bacillus subtilis	Bacillus pumilus	Bacillus zhangzhouensis	Mix of all bacteria
		0	60	750	0					0	0	0	0
		0	70	600	0					0	0	0	0
		0	60	850	0					0	0	0	0
	MEAN	0	63.3333	733.333	0				MEAN	0	0	0	0
	LOG10	0	1.77815	2.87506	0				LOG10	0	0	0	0
		0	1.8451	2.77815	0					0	0	0	0
		0	1.77815	2.92942	0					0	0	0	0
	MEAN LOG10	0	1.80047	2.86088	0				MEAN LOG10	0	0	0	0
		Product of Tilia								Product of Centella
	After 2 mins								After 2 mins
		Bacillus subtilis	Bacillus pumilus	Bacillus zhangzhouensis	Mix of all bacteria					Bacillus subtilis	Bacillus pumilus	Bacillus zhangzhouensis	Mix of all bacteria
		3300	7000	4200	8400					3300	5000	3200	7400
		6000	5300	3400	8000					3000	5300	3400	7000
		4000	6000	4250	9000					4000	5500	3550	6600
	MEAN	4433.33	6100	3950	8466.67				MEAN	3433.33	5266.67	3383.33	7000
	LOG10	3.51851	3.8451	3.62325	3.92428				LOG10	3.51851	3.69897	3.50515	3.86923
		3.77815	3.72428	3.53148	3.90309					3.47712	3.72428	3.53148	3.8451
		3.60206	3.77815	3.62839	3.95424					3.60206	3.74036	3.55023	3.81954
	MEAN LOG10	3.63291	3.78251	3.59437	3.9272				MEAN LOG10	3.53257	3.7212	3.52895	3.84462
		Product of Tilia								Product of Centella
	After 1 min								After 1 min
		Bacillus subtilis	Bacillus pumilus	Bacillus zhangzhouensis	Mix of all bacteria					Bacillus subtilis	Bacillus pumilus	Bacillus zhangzhouensis	Mix of all bacteria
		8000	6500	10000	10500					9000	7500	11000	11000
		15000	8000	10200	12000					14000	7400	9200	10000
		11000	7000	10500	11000					11000	7000	10500	10500
	MEAN	11333.3	7166.67	10233.3	11166.7				MEAN	11333.3	7300	10233.3	10500
	LOG10	3.90309	3.81291	4	4.02119				LOG10	3.95424	3.87506	4.04139	4.04139
		4.17609	3.90309	4.0086	4.07918					4.14613	3.86923	3.96379	4
		4.04139	3.8451	4.02119	4.04139					4.04139	3.8451	4.02119	4.02119
	MEAN LOG10	4.04019	3.8537	4.00993	4.04725				MEAN LOG10	4.04725	3.86313	4.00879	4.02086
		90 °C								90 °C
		Product of Tilia								Product of Centella
	After 10 min								After 10 min
		Bacillus subtilis	Bacillus pumilus	Bacillus zhangzhouensis	Mix of all bacteria					Bacillus subtilis	Bacillus pumilus	Bacillus zhangzhouensis	Mix of all bacteria
		7000	4100	11000	9000					5700	3900	10000	9000
		7200	3600	10900	10800					5200	3600	9900	8100
		6100	5500	12200	9600					5300	4200	11200	8400
	MEAN	6766.67	4400	11366.7	9800				MEAN	5400	3900	10366.7	8500
	LOG10	3.8451	3.61278	4.04139	3.95424				LOG10	3.75587	3.59106	4	3.95424
		3.85733	3.5563	4.03743	4.03342					3.716	3.5563	3.99564	3.90849
		3.78533	3.74036	4.08636	3.98227					3.72428	3.62325	4.04922	3.92428
	MEAN LOG10	3.82925	3.63648	4.05506	3.98998				MEAN LOG10	3.73205	3.59021	4.01495	3.929
	Treatments	Tilia							Treatments	Centella
		B. subtilis	B. pumilus	B. zhangzhouensis	mix of spores					B. subtilis	B. pumilus	B. zhangzhouensis	mix of spores
	Initial number	4.14±0.05 (100%)	3.86±0.07 (100%)	4.23±0.02 (100%)	4.18±0.12 (100%)				Initial number	4.14±0.05 (100%)	3.86±0.07 (100%)	4.23±0.02 (100%)	4.18±0.12 (100%)
	10 min (90 °C)	3.83±0.03 (49%)	3.64±0.03 (60%)	4.06±0.04 (66%)	3.99±0.02 (64%)				10 min (90 °C)	3.73±0.02 (40%)	3.59±0.03 (54%)	4.02±0.03 (61%)	3.93±0.02 (56%)
	10 min (100 °C)	<1.00	<1.00	2.34±0.05 (1%)	<1.00				10 min (100 °C)	<1.00	<1.00	<1.00	<1.00
	5 min (100 °C)	<1.00	1.80±0.04 (1%)	2.87±0.08 (4%)	<1.00				5 min (100 °C)	<1.00	<1.00	<1.00	<1.00
	2 min (100 °C)	3.65±0.13 (32%)	3.79±0.06 (84%)	3.60±0.05 (23%)	3.93±0.03 (55%)				2 min (100 °C)	3.54±0.06 (25%)	3.72±0.02 (73%)	3.53±0.02 (20%)	3.85±0.02 (46%)
	1 min (100 °C)	4.05±0.14 (83%)	3.86±0.05 (99%)	4.01±0.01 (60%)	4.05±0.03 (73%)				1 min (100 °C)	4.05±0.10 (83%)	3.86±0.02 (100%)	4.01±0.04 (60%)	4.02±0.02 (69%)
	Microwave treatment
	Tilia								Tilia (log10)
	Different treatments	Replicate 1	Replicate 2	Replicate 3					Different treatments	Replicate 1	Replicate 2	Replicate 3	Mean±SD
	Initial number	17900	18400	18900					Initial number	4.25285	4.26482	4.27646	4.26
	95°C - 1min	950	980	1000					95°C-1min	2.97772	2.99123	3	2.99
	95°C - 5min	100	90	100					95°C-5min	2	1.95424	2	1.98
	95°C - 10min	90	40	30					95°C-10min	1.95424	1.60206	1.47712	1.68
	100°C - 1min	770	800	980					100°C-1min	2.88649	2.90309	2.99123	2.93
	100°C - 5min	10	10	20					100°C-5min	1	1	1.30103	1.1
	100°C - 10min	<10	<10	<10					100°C-10min	<1.00	<1.00	<1.00	<1.00
	105°C - 1min	<10	<10	<10					105°C-1min	<1.00	<1.00	<1.00	<1.00
	105°C - 5min	<10	<10	<10					105°C-5min	<1.00	<1.00	<1.00	<1.00
	105°C - 10min	<10	<10	<10					105°C-10min	<1.00	<1.00	<1.00	<1.00
